# Supplementary material for: Acquired resistance to tyrosine kinase inhibitors may be linked with the decreased sensitivity to X-ray irradiation
Source: Oncotarget. 2017 Dec 27;9(4):5111–24. doi: 10.18632/oncotarget.23700 (PMC5797037; doi:10.18632/oncotarget.23700)
Supplement: Supplementary file 2 [file oncotarget-09-5111-s002.xlsx]

## Sheet: 4 week
	SKOV-3					NGP-127
Pathway name	Everolimus	Temsirolimus	Pazopanib	Sorafenib	Sunitinib	Everolimus	Temsirolimus	Pazopanib	Sorafenib*	Sunitinib
ATM Main Pathway	-8.88193	-2.8581	2.31732	-1.253	-4.57	-3.31187	0.97356	-3.65521	-1.85504	5.65021
ATM Pathway (Apoptosis and Senescence)	-1.8909	-0.766224	0.383228	-0.900315	-1.16147	0.775897	0.647004	0.304066	0.143402	0.544824
ATM Pathway (Apoptosis)	-1.6777	0.626841	-0.111247	-0.154682	0.57999	-0.646172	0.416141	-1.09603	-0.222359	0.814112
ATM Pathway (Cell Cycle Checkpoint Control)	-1.64248	0.0305128	0.343356	-0.49634	0.191136	-0.453742	0.477594	-0.370941	0.282158	0.571019
ATM Pathway (Cell Survival)	-3.15474	-1.08295	2.27856	-0.841876	-2.57117	-1.27683	0.0899886	-1.48705	-0.93282	1.64772
ATM Pathway (Checkpoint Activation)	-0.978726	-0.276834	0.453417	-0.127596	-0.489676	-0.258582	0.489518	-0.637976	0.488133	0.417251
ATM Pathway (DNA repair)	-1.98157	-0.362754	1.08877	0.674548	0.0296101	-0.740031	0.473238	-1.43175	-0.298498	1.2527
ATM Pathway (G2 M Checkpoint Arrest)	-2.10304	-1.21505	1.08668	-0.784743	-2.27736	-1.41773	-0.122771	-1.30428	-0.49518	0.813227
ATM Pathway (G2-Mitosis progression)	-2.10304	-1.21505	1.08668	-0.784743	-2.27736	-1.41773	-0.122771	-1.30428	-0.49518	0.813227
ATM Pathway (NF-kB Pathway)	-0.48764	0.201004	0.240031	0.226007	0.131614	-0.111566	0.0855025	-0.557384	-0.109393	0.209469
ATM Pathway (Repair and Recombination)	-1.72749	-0.358014	-0.427915	-0.805971	-0.516967	0.468184	0.395751	-0.223678	-0.0989322	0.655052
ATM Pathway (S-phase arrest)	-1.36903	-0.686045	0.261414	-1.02944	-0.93996	-0.16352	0.399661	-1.04567	0.235829	0.49714
ATM Pathway (S-phase progression)	-1.54178	-0.43776	-0.402386	-0.608485	-0.252721	-0.363032	0.394168	-0.515725	-0.036445	0.751909
ATM Pathway (Synaptic Vesicle Transport)	-1.43417	-1.0431	-0.0363782	-0.833527	-0.981533	-0.0542285	0.54839	-1.20474	0.242965	0.436311
AKT Pathway (Genetic Stability)	-3.42014	-1.5872	0.559213	0.0918347	-0.732009	-0.552196	1.20355	1.58736	-0.772425	3.34301
BRCA1 Main Pathway	-15.8493	-2.7061	3.80741	-2.84024	-4.14757	-3.23778	0.559914	-6.19901	-3.02228	5.08797
BRCA1 Pathway (Base Excission Repair)	-0.232436	0.369124	0.173936	1.13564	0.807114	-0.742939	-0.502512	-0.306401	-1.30062	0.503779
BRCA1 Pathway (Cell Cycle Arrest DNA Repair Genes p21 WAF CIP1 14-3-3 GADD45)	-1.62934	0.0246865	-0.566736	-0.507236	-0.0174113	-0.198686	-0.0461499	-0.308147	-1.19007	0.918604
BRCA1 Pathway (Chromatin Remodeling)	-7.58668	-1.84708	1.05005	-2.85015	-4.08215	-1.94009	0.974941	-3.69516	-1.1898	2.59075
BRCA1 Pathway (E2 Responsive Genes)	0.613674	1.11495	0.715216	0.90743	1.78957	-0.618147	-0.5628	0.83435	-0.117173	-0.534971
BRCA1 Pathway (G1 S arrest)	-1.92467	-0.50537	-1.1023	-1.20465	-0.425932	0.0484098	0.188938	-0.660267	-0.762922	0.95445
BRCA1 Pathway (Growth Promoting Genes hTert S100A7)	-1.59908	-0.307865	-1.00257	-0.782129	-0.156738	0.0576142	-0.00559525	-0.437359	-0.783214	1.10305
BRCA1 Pathway (Homologous Recombination Repair)	-3.54435	-0.159554	-2.18377	-2.81942	0.0430155	0.632426	0.519954	-0.214327	-1.3538	1.98071
BRCA1 Pathway (Mismatch Repair)	-4.65751	0.328472	1.15496	-0.481539	-0.128397	0.24488	0.076982	-0.104652	-1.06366	0.783025
BRCA1 Pathway (NHEJ DSB Repair)	-1.87623	0.451277	-1.42252	-1.97071	0.456214	0.52014	0.336943	0.000630595	-1.13465	1.46755
BRCA1 Pathway (Nucleotide Excission Repair)	-1.15044	0.553889	-0.0196257	-0.564183	0.248789	-0.17478	-0.198425	0.0633902	-1.02271	0.585807
BRCA1 Pathway (Transciption Coupled Repair)	-1.17561	0.398956	-0.669491	-0.789639	0.359992	0.30103	0.118951	0.0313427	-0.741473	0.933624
Mismatch Repair in Eukaryotes Main Pathway	-1.03616	1.77931	2.75853	1.20781	0.701571	-1.89374	-0.366909	-1.38281	-0.700431	0.594341
DDR pathway Apoptosis	-5.07297	-1.23708	-0.967052	-1.7748	-1.50913	0.0636806	0.182986	-1.89918	-1.61125	2.63465
DDR Main pathway	-4.09755	-0.133899	-0.85054	-0.675077	-0.234303	-0.0607843	0.0333351	-0.547314	-1.5141	1.49349
DNA Repair Mechanisms Pathway	1.27458	3.04071	-0.34865	0.97977	3.87659	-1.79814	-2.64476	-3.18096	-5.36685	5.24893
DDR pathway (MMR)	0.307636	1.57894	3.3455	2.11703	1.30281	-2.09953	-0.729789	-0.753451	-1.18115	0.395454
Mismatch Repair Main Pathway	-0.94705	2.29525	3.45974	1.53229	1.29073	-2.2887	-0.733505	-1.39503	-1.16272	0.615418
NHEJ mechanisms of DSBs repair effect	-2.83795	-0.0196882	-1.4348	0.0350618	-0.0237662	-0.692691	-0.335394	-2.58171	-1.57136	1.99245
DDR Pathway (NER)	-1.565	2.10846	0.156971	0.137649	1.3661	-1.17198	-0.784032	-1.70091	-1.89853	2.01304
* for NGP-127 cell line 8 week time point is presented
